# Supplementary material for: An inverse fitting strategy to determine the constrained mixture model parameters: application in patient-specific aorta
Source: Front Bioeng Biotechnol. 2023 Nov 20;11:1301988. doi: 10.3389/fbioe.2023.1301988 (PMC10694237; doi:10.3389/fbioe.2023.1301988)
Supplement: Supplementary file 1 [file DataSheet1.zip]

Archive with 1 entries (1 files):
- material_supplementary-nov-6-23.xlsx
