# Supplementary material for: An inverse fitting strategy to determine the constrained mixture model parameters: application in patient-specific aorta
Source: Front Bioeng Biotechnol. 2023 Nov 20;11:1301988. doi: 10.3389/fbioe.2023.1301988 (PMC10694237; doi:10.3389/fbioe.2023.1301988)
Supplement: Supplementary file 1 [file DataSheet1.zip › material_supplementary-nov-6-23.xlsx]

## Sheet: Experimental dimensions
Geometrical parameter	In-vivo (invivo)	Zero-pressure (zp)	Ex-vivo (exvivo)
d_in	8.15834	5.04807	6.29028
d_out	10.61	8.46	9.65
lambda_z	1.162	1.162	-
Opening angle (alpha)	95.03
	Large (l)	Width (w)	Thickness (e)
Longitudinal (zeta)	6.81133	7.80853	1.71348
Circumferential (theta)	6.87318	6.01742	1.75448
Extension-inflation test	Diameter [mm]	Pressure [mmHg]
	8.46	0
	8.59	0.900077
	8.69	5.17544
	8.72	25.8022
	8.83	33.6029
	9.2	39.1533
	9.44	46.2789
	9.87	55.1297
	10.35	64.2805
	10.61	74.6313
	10.72	86.1073
	11.03	98.1833
	11.42	109.959
	11.58	121.735
	11.95	133.436
	12.24	145.587
	12.38	157.963
	12.51	171.315
	12.76	187.141
	13.05	205.667
	13.2	226.744
	13.3	236.795
	13.38	237.47
